# Supplementary material for: Case report: Emergency presentation of Meckel's diverticulum in the 3rd trimester of pregnancy
Source: Front Surg. 2023 Feb 16;10:1051158. doi: 10.3389/fsurg.2023.1051158 (PMC9977996; doi:10.3389/fsurg.2023.1051158)
Supplement: Supplementary file 1 [file Table1.xlsx]

## Sheet: Sheet1
Age (years)	Gestational age (weeks) (weeks)	Symptoms	Peritonitis	Imaging	Treatment	Result	Apgar scores(1,5 minutes)
34	34	Abdominal pain	+	Abdominal X-ray	Surgery	Mother and baby recovered	6,9[5]
14	32	Abdominal pain, distension	+	CT	Surgery, patient was discharged. Spontaneous labor and vaginal delivery at term	Mother and baby were healthy	Unknown[6]
40	33	Abdominal pain, nausea, vomiting	+	CT	Surgery	Mother and baby recovered	9,10[7]
30	37	Abdominal pain	+	CT	Surgery, eight hours postoperatively preterm labor	Mother recovered and the baby in the neonatal intensive care unit	0,2[8]
23	29	Abdominal pain, nausea, vomiting	+	CT	Surgery, patient was discharged.cesarean section at 36weeks	Mother and baby were healthy	unknown[9]
